# Supplementary material for: Genome-wide transcriptional analysis of super-embryogenic Medicago truncatula explant cultures
Source: BMC Plant Biol. 2008 Oct 27;8:110. doi: 10.1186/1471-2229-8-110 (PMC2605756; doi:10.1186/1471-2229-8-110)
Supplement: Additional file 1 — The list of differentially expressed genes identified by the Significance Analysis of Microarrays (SAM) two-class unpaired analysis[43]. Fold change threshold was set at 2.0 and a false discovery rate was <8.4%. The expected proportion of significantly different features (p0) was set to 0.95. [file 1471-2229-8-110-S1.xls]

## Sheet: 2HA_vs_J.csv
SAM Analysis for the Two-Class Unpaired Case Assuming Unequal Variances
Number of variables having a fold change >= 2 or <= 0.5 : 3885
s0 = 2.3041 (The 100 % quantile of the s values.)
Number of permutations: 20 (complete permutation)
MEAN number of falsely called variables is computed.
Delta: 0.7
cutlow: -1.177
cutup: 0.993
p0: 0.95
Identified Genes: 677
Falsely Called Genes: 59.75
FDR: 0.0838
Identified Genes (using Delta = 0.7):
Row	d.value	stdev	rawp	q.value	R.fold	Name
49310	2.662	0.1455	2.57e-05	0.095	91.4752	Mtr.8585.1.S1_at
38186	-2.567	0.3048	5.15e-05	0.095	0.00927	Mtr.45162.1.S1_at
24635	2.481	0.1822	7.72e-05	0.095	71.7176	Mtr.33137.1.S1_s_at
36967	-2.354	0.348	0.000103	0.095	0.01242	Mtr.44069.1.S1_at
648	2.328	0.35	0.000129	0.095	68.9922	Mtr.10566.1.S1_at
33664	2.298	0.3717	0.000154	0.095	66.3806	Mtr.41147.1.S1_at
35762	2.284	0.6181	0.00018	0.095	94.1354	Mtr.43005.1.S1_at
11824	2.283	0.0872	0.000206	0.095	44.1202	Mtr.21239.1.S1_at
40783	2.252	0.2409	0.000232	0.095	51.7645	Mtr.47691.1.S1_at
29939	2.243	0.1567	0.000257	0.095	45.9931	Mtr.37852.1.S1_at
509	-2.242	0.2138	0.000283	0.095	0.02021	Mtr.10439.1.S1_at
36943	2.234	0.1327	0.000309	0.095	43.9041	Mtr.44047.1.S1_at
40185	2.176	0.0841	0.000335	0.095	36.7624	Mtr.4710.1.S1_s_at
37203	2.167	0.2357	0.00036	0.095	44.9075	Mtr.44281.1.S1_at
16589	2.159	0.1946	0.000386	0.095	42.4325	Mtr.25945.1.S1_at
15821	2.134	0.2019	0.000412	0.095	40.5204	Mtr.25196.1.S1_at
28138	-2.086	0.524	0.000438	0.095	0.01782	Mtr.3624.1.S1_at
21916	-2.052	0.1226	0.000463	0.095	0.03168	Mtr.30770.1.S1_at
15822	2.051	0.1876	0.000489	0.095	34.3976	Mtr.25196.1.S1_x_at
1305	2.021	0.4994	0.000515	0.095	57.4284	Mtr.11146.1.S1_at
967	2.009	0.7588	0.000541	0.095	52.9191	Mtr.10847.1.S1_at
13818	-1.998	0.2469	0.000566	0.095	0.02856	Mtr.23217.1.S1_at
50507	1.997	0.0847	0.000592	0.095	27.3552	Mtr.9645.1.S1_at
42781	-1.987	0.4493	0.000618	0.095	0.0241	Mtr.49671.1.S1_at
17577	1.985	0.8131	0.000644	0.095	53.0034	Mtr.26895.1.S1_s_at
2901	1.982	0.8676	0.000669	0.095	53.5087	Mtr.12566.1.S1_at
435	1.979	0.4478	0.000695	0.095	40.923	Mtr.10375.1.S1_at
19646	-1.959	0.3221	0.000721	0.095	0.02815	Mtr.28691.1.S1_at
8924	1.951	0.1529	0.000746	0.095	27.9371	Mtr.18380.1.S1_at
46365	1.939	0.822	0.000772	0.095	50.9853	Mtr.5939.1.S1_s_at
26764	1.929	0.348	0.000798	0.095	33.3171	Mtr.3501.1.S1_s_at
47845	1.909	0.4681	0.000824	0.095	36.6719	Mtr.7245.1.S1_at
15453	1.908	1.0836	0.000849	0.095	56.5169	Mtr.24829.1.S1_at
11004	1.887	1.2061	0.000875	0.095	63.2391	Mtr.20438.1.S1_at
35716	1.884	1.1857	0.000901	0.095	47.7661	Mtr.42967.1.S1_at
11718	-1.883	0.1836	0.000927	0.095	0.03887	Mtr.2114.1.S1_at
32402	1.878	0.6355	0.000952	0.095	39.1753	Mtr.40021.1.S1_at
49232	-1.866	0.3211	0.000978	0.095	0.03314	Mtr.8517.1.S1_at
18390	1.853	0.1327	0.001004	0.095	22.9842	Mtr.27594.1.S1_at
35866	1.848	0.7397	0.00103	0.095	41.0575	Mtr.43098.1.S1_at
44058	1.842	0.278	0.001055	0.095	26.1569	Mtr.50913.1.S1_at
17069	1.835	0.3163	0.001081	0.095	29.2963	Mtr.26397.1.S1_s_at
32915	1.831	0.7366	0.001107	0.095	36.2355	Mtr.40476.1.S1_at
27794	1.83	0.7727	0.001133	0.095	36.9951	Mtr.35915.1.S1_at
42441	1.83	0.3467	0.001158	0.095	28.2004	Mtr.4934.1.S1_s_at
29948	-1.828	0.5152	0.001184	0.095	0.02763	Mtr.37859.1.S1_at
30583	1.826	0.255	0.00121	0.095	25.8628	Mtr.38422.1.S1_at
29975	1.82	0.3269	0.001236	0.095	26.9779	Mtr.37882.1.S1_at
35928	1.818	0.3298	0.001261	0.095	28.5617	Mtr.43150.1.S1_at
26293	1.815	0.4307	0.001287	0.095	28.3945	Mtr.34604.1.S1_at
27284	-1.814	0.1905	0.001313	0.095	0.04273	Mtr.35462.1.S1_at
32559	1.814	0.5302	0.001338	0.095	31.4656	Mtr.40163.1.S1_at
40721	1.81	0.2843	0.001364	0.095	25.1662	Mtr.47631.1.S1_s_at
23083	1.807	0.4423	0.00139	0.095	28.7628	Mtr.3180.1.S1_at
21524	1.806	0.5518	0.001416	0.095	31.3865	Mtr.30415.1.S1_s_at
31022	1.805	0.4178	0.001441	0.095	28.0924	Mtr.38810.1.S1_at
40262	1.785	0.3679	0.001467	0.095	26.7705	Mtr.47174.1.S1_at
40354	1.781	0.754	0.001493	0.095	34.2535	Mtr.47266.1.S1_at
37287	-1.778	0.2638	0.001519	0.095	0.04267	Mtr.44354.1.S1_at
48281	1.777	0.177	0.001544	0.095	21.3699	Mtr.7629.1.S1_at
2424	1.776	0.4748	0.00157	0.095	32.2641	Mtr.1214.1.S1_at
44527	-1.772	0.1353	0.001596	0.095	0.04959	Mtr.51372.1.S1_at
29965	1.768	0.418	0.001622	0.095	25.984	Mtr.37873.1.S1_at
33178	1.766	1.0218	0.001647	0.095	34.5756	Mtr.40711.1.S1_at
27965	1.76	0.2555	0.001673	0.095	22.158	Mtr.36073.1.S1_s_at
7871	1.748	0.159	0.001699	0.095	20.0044	Mtr.17361.1.S1_at
21523	1.735	0.3717	0.001725	0.095	23.6221	Mtr.30415.1.S1_at
49736	1.734	0.1529	0.00175	0.095	19.1238	Mtr.8959.1.S1_at
32657	1.731	0.2213	0.001776	0.095	20.7523	Mtr.40246.1.S1_at
47509	-1.724	0.1333	0.001802	0.095	0.05445	Mtr.6947.1.S1_at
36604	1.722	0.2069	0.001828	0.095	20.2985	Mtr.43745.1.S1_at
16302	1.719	0.0969	0.001853	0.095	17.461	Mtr.25654.1.S1_at
30477	1.717	0.3702	0.001879	0.095	22.5552	Mtr.38330.1.S1_at
30350	1.712	0.1592	0.001905	0.095	18.8228	Mtr.38219.1.S1_at
29774	-1.706	0.4422	0.001931	0.095	0.038	Mtr.37708.1.S1_at
32612	1.705	0.7947	0.001956	0.095	28.7856	Mtr.40209.1.S1_at
43126	1.702	0.2372	0.001982	0.095	20.4827	Mtr.50014.1.S1_at
37933	1.692	0.4195	0.002008	0.095	24.5363	Mtr.44935.1.S1_at
44758	1.692	0.228	0.002033	0.095	19.7831	Mtr.51607.1.S1_at
3579	1.692	0.7091	0.002059	0.095	26.4114	Mtr.13167.1.S1_at
29222	1.69	0.2732	0.002085	0.095	21.2148	Mtr.37227.1.S1_at
49219	1.688	1.0909	0.002111	0.095	29.5786	Mtr.8505.1.S1_at
33243	1.676	0.9771	0.002136	0.095	28.0751	Mtr.40769.1.S1_at
32589	1.674	0.6773	0.002162	0.095	25.6077	Mtr.40190.1.S1_at
31911	1.673	0.526	0.002188	0.095	23.3169	Mtr.39593.1.S1_at
1916	1.671	0.3637	0.002214	0.095	20.7637	Mtr.11694.1.S1_at
36471	-1.67	0.4068	0.002239	0.095	0.04585	Mtr.43627.1.S1_at
37298	1.665	0.686	0.002265	0.095	25.0559	Mtr.44364.1.S1_at
27681	1.665	0.6487	0.002291	0.095	24.4175	Mtr.35816.1.S1_at
7747	1.661	0.7838	0.002317	0.095	26.9019	Mtr.17244.1.S1_at
26825	-1.66	0.2435	0.002342	0.095	0.05229	Mtr.35057.1.S1_at
1730	-1.66	0.2284	0.002368	0.095	0.05289	Mtr.11532.1.S1_at
29020	1.655	0.4595	0.002394	0.095	21.7943	Mtr.37043.1.S1_at
37297	1.652	0.1548	0.00242	0.095	16.5225	Mtr.44363.1.S1_at
5597	1.652	0.1601	0.002445	0.095	16.8672	Mtr.15107.1.S1_at
33436	1.648	0.0474	0.002471	0.095	14.6928	Mtr.40942.1.S1_at
13255	1.648	0.0648	0.002497	0.095	14.974	Mtr.22643.1.S1_at
48253	1.647	0.2249	0.002523	0.095	17.9853	Mtr.7604.1.S1_at
26045	1.647	0.2628	0.002548	0.095	18.2072	Mtr.34379.1.S1_s_at
42446	1.646	0.8094	0.002574	0.095	27.3238	Mtr.49343.1.S1_at
29197	-1.645	0.1317	0.0026	0.095	0.06213	Mtr.37204.1.S1_at
46127	-1.645	0.2653	0.002625	0.095	0.05516	Mtr.5732.1.S1_at
41968	1.644	0.4214	0.002651	0.095	20.9232	Mtr.48892.1.S1_at
420	1.638	0.8882	0.002677	0.095	26.7404	Mtr.10361.1.S1_at
36528	1.634	1.1808	0.002703	0.095	25.8135	Mtr.43680.1.S1_at
49215	1.633	0.1701	0.002728	0.095	16.2968	Mtr.8501.1.S1_s_at
50323	-1.625	0.196	0.002754	0.095	0.05877	Mtr.9478.1.S1_at
12241	1.623	0.4942	0.00278	0.095	20.957	Mtr.21646.1.S1_s_at
43959	1.622	0.9547	0.002806	0.095	26.4486	Mtr.50819.1.S1_s_at
13755	1.615	0.8984	0.002831	0.095	26.6609	Mtr.23143.1.S1_at
36222	-1.615	0.624	0.002857	0.095	0.03763	Mtr.43409.1.S1_at
39800	-1.613	0.0473	0.002883	0.095	0.0721	Mtr.46713.1.S1_at
26952	-1.611	0.9925	0.002909	0.095	0.0392	Mtr.35168.1.S1_s_at
49361	1.611	0.8147	0.002934	0.095	23.722	Mtr.8630.1.S1_at
1129	1.611	0.2319	0.00296	0.095	17.0062	Mtr.10992.1.S1_at
6634	1.61	0.2975	0.002986	0.095	17.4747	Mtr.16117.1.S1_s_at
44514	1.61	0.9293	0.003012	0.095	24.0913	Mtr.51360.1.S1_at
3231	1.597	0.3126	0.003037	0.095	17.5628	Mtr.12856.1.S1_at
37619	1.596	0.2174	0.003063	0.095	15.9835	Mtr.44649.1.S1_at
49222	1.595	0.7546	0.003089	0.095	22.7112	Mtr.8508.1.S1_at
3101	-1.583	0.6385	0.003115	0.095	0.04685	Mtr.12742.1.S1_at
48149	1.582	0.0907	0.00314	0.095	13.8689	Mtr.7513.1.S1_at
32963	1.582	0.2741	0.003166	0.095	16.3563	Mtr.4052.1.S1_at
39895	1.581	0.8456	0.003192	0.095	22.3147	Mtr.46810.1.S1_at
50090	1.579	0.7882	0.003218	0.095	23.4741	Mtr.9270.1.S1_at
11525	1.576	0.0975	0.003243	0.095	13.8137	Mtr.20947.1.S1_x_at
12615	1.575	0.3385	0.003269	0.095	17.0555	Mtr.22003.1.S1_at
11298	1.573	0.2715	0.003295	0.095	16.0672	Mtr.20719.1.S1_at
17010	-1.572	0.4535	0.00332	0.095	0.04553	Mtr.2634.1.S1_at
18603	1.569	0.15	0.003346	0.095	14.3107	Mtr.27780.1.S1_at
37787	-1.568	0.5232	0.003372	0.095	0.0489	Mtr.44803.1.S1_at
39883	-1.568	0.3489	0.003398	0.095	0.05886	Mtr.46798.1.S1_s_at
50137	1.564	0.3837	0.003423	0.095	17.3641	Mtr.9311.1.S1_at
44535	1.563	0.1756	0.003449	0.095	14.4708	Mtr.51379.1.S1_at
40348	1.558	0.7993	0.003475	0.095	21.3583	Mtr.47257.1.S1_at
29638	1.557	0.6461	0.003501	0.095	20.3614	Mtr.37594.1.S1_at
25269	-1.554	0.3919	0.003526	0.095	0.05283	Mtr.33691.1.S1_at
34662	1.553	0.3007	0.003552	0.095	16.1093	Mtr.42034.1.S1_at
30822	1.552	0.3031	0.003578	0.095	17.2949	Mtr.38635.1.S1_at
38585	-1.551	0.6494	0.003604	0.095	0.04997	Mtr.45519.1.S1_at
12616	1.551	0.2025	0.003629	0.095	14.8804	Mtr.22003.1.S1_x_at
32043	1.549	0.2318	0.003655	0.095	15.2011	Mtr.39708.1.S1_at
44237	1.549	0.4639	0.003681	0.095	17.8944	Mtr.51089.1.S1_at
38813	-1.548	0.3278	0.003707	0.095	0.05743	Mtr.45741.1.S1_at
16512	1.544	0.1564	0.003732	0.095	13.9098	Mtr.25876.1.S1_s_at
36339	1.54	0.266	0.003758	0.095	15.7973	Mtr.43508.1.S1_at
5157	1.539	0.3204	0.003784	0.095	16.7487	Mtr.14656.1.S1_at
29280	1.538	0.4387	0.00381	0.095	17.1859	Mtr.37276.1.S1_at
33584	1.538	0.3933	0.003835	0.095	18.9741	Mtr.41073.1.S1_at
40349	1.538	0.9821	0.003861	0.095	23.0357	Mtr.47257.1.S1_s_at
32195	-1.537	0.1717	0.003887	0.095	0.07164	Mtr.39844.1.S1_at
32829	1.536	0.1279	0.003912	0.095	13.2991	Mtr.40397.1.S1_at
23089	1.535	0.3186	0.003938	0.095	16.0397	Mtr.31805.1.S1_at
33362	-1.534	0.1277	0.003964	0.095	0.07553	Mtr.40876.1.S1_at
20717	1.529	0.8841	0.00399	0.095	21.5794	Mtr.29662.1.S1_at
48153	1.527	0.2489	0.004015	0.095	14.5645	Mtr.7517.1.S1_at
46828	-1.524	0.1347	0.004041	0.095	0.07562	Mtr.6339.1.S1_at
48187	1.523	1.3062	0.004067	0.095	22.0105	Mtr.7546.1.S1_at
34372	-1.523	1.0551	0.004093	0.095	0.04915	Mtr.41777.1.S1_at
3905	1.517	0.3112	0.004118	0.095	15.1911	Mtr.13457.1.S1_at
4495	1.515	0.2523	0.004144	0.095	14.2536	Mtr.1398.1.S1_s_at
38528	1.515	0.4322	0.00417	0.095	16.4128	Mtr.45470.1.S1_s_at
33086	1.514	0.4233	0.004196	0.095	16.2768	Mtr.4063.1.S1_at
3506	1.514	0.4122	0.004221	0.095	16.7762	Mtr.13100.1.S1_at
9039	1.512	0.3815	0.004247	0.095	15.9468	Mtr.18491.1.S1_at
31681	1.51	0.1822	0.004273	0.095	13.4344	Mtr.39393.1.S1_at
6284	1.508	0.3199	0.004299	0.095	15.7557	Mtr.15769.1.S1_at
32741	1.507	0.3291	0.004324	0.095	15.0628	Mtr.40319.1.S1_at
41197	-1.506	0.1427	0.00435	0.095	0.07827	Mtr.48109.1.S1_at
10129	1.501	1.349	0.004376	0.095	19.6777	Mtr.19575.1.S1_at
49129	1.501	0.4228	0.004402	0.095	16.047	Mtr.8427.1.S1_at
22176	-1.5	0.2724	0.004427	0.095	0.06773	Mtr.31015.1.S1_at
13573	1.499	0.202	0.004453	0.095	13.4136	Mtr.22960.1.S1_at
26418	1.499	0.1496	0.004479	0.095	12.7464	Mtr.34717.1.S1_at
13702	1.496	0.2487	0.004505	0.095	13.9592	Mtr.23090.1.S1_at
29554	1.495	0.7463	0.00453	0.095	18.0918	Mtr.37518.1.S1_at
43090	-1.495	0.2007	0.004556	0.095	0.07462	Mtr.49983.1.S1_at
29933	1.494	0.1801	0.004582	0.095	13.0117	Mtr.37847.1.S1_at
36750	1.492	0.6132	0.004607	0.095	20.0365	Mtr.43877.1.S1_at
1971	1.49	0.9122	0.004633	0.095	18.4952	Mtr.11740.1.S1_at
29325	1.489	0.2264	0.004659	0.095	13.3262	Mtr.37315.1.S1_at
43557	1.489	0.1869	0.004685	0.095	13.2136	Mtr.50428.1.S1_at
14236	1.484	0.4902	0.00471	0.095	16.0974	Mtr.23637.1.S1_x_at
2715	1.483	0.5472	0.004736	0.095	16.2126	Mtr.12396.1.S1_at
7792	1.48	0.924	0.004762	0.095	42.2813	Mtr.17288.1.S1_at
44805	1.48	0.2126	0.004788	0.095	12.945	Mtr.51652.1.S1_at
48493	1.477	0.3206	0.004813	0.095	14.0609	Mtr.7838.1.S1_at
2863	1.475	0.484	0.004839	0.095	15.4699	Mtr.12531.1.S1_s_at
26750	1.474	0.4251	0.004865	0.095	15.0301	Mtr.35.1.S1_at
37197	1.474	0.3649	0.004891	0.095	14.5347	Mtr.44276.1.S1_at
42183	-1.471	0.3375	0.004916	0.095	0.07088	Mtr.49094.1.S1_at
50787	1.471	0.1568	0.004942	0.095	12.4127	Mtr.9899.1.S1_at
43399	1.469	0.5489	0.004968	0.095	16.0592	Mtr.50277.1.S1_at
35738	1.469	1.1134	0.004994	0.095	17.8601	Mtr.42985.1.S1_at
49167	1.469	0.4053	0.005019	0.095	14.6849	Mtr.8460.1.S1_s_at
3600	1.465	0.2276	0.005045	0.095	13.1349	Mtr.13185.1.S1_at
1227	-1.465	0.1879	0.005071	0.095	0.07949	Mtr.11076.1.S1_at
33845	1.46	0.4971	0.005097	0.095	15.461	Mtr.41305.1.S1_at
18668	1.46	0.2318	0.005122	0.095	12.7142	Mtr.27837.1.S1_at
38997	1.459	0.4923	0.005148	0.095	15.3143	Mtr.45925.1.S1_s_at
35579	1.459	0.3414	0.005174	0.095	14.7656	Mtr.42847.1.S1_at
32436	1.458	0.3148	0.005199	0.095	13.7185	Mtr.40051.1.S1_at
47192	-1.457	0.2111	0.005225	0.095	0.07827	Mtr.6667.1.S1_at
10176	-1.456	0.3798	0.005251	0.095	0.06969	Mtr.19623.1.S1_at
12240	1.453	0.4401	0.005277	0.095	14.4752	Mtr.21646.1.S1_at
29916	1.452	0.5605	0.005302	0.095	15.5464	Mtr.37831.1.S1_at
40587	-1.45	0.673	0.005328	0.095	0.05484	Mtr.47492.1.S1_at
40484	-1.447	0.1203	0.005354	0.095	0.08825	Mtr.47389.1.S1_at
30227	1.443	1.187	0.00538	0.095	16.4117	Mtr.38110.1.S1_at
37335	-1.442	0.1756	0.005405	0.095	0.08419	Mtr.44396.1.S1_at
38275	-1.437	0.3366	0.005431	0.095	0.07182	Mtr.45244.1.S1_at
45169	1.436	0.6655	0.005457	0.095	16.1428	Mtr.52006.1.S1_s_at
4777	1.434	0.1236	0.005483	0.095	11.1574	Mtr.14261.1.S1_at
9147	-1.431	0.2453	0.005508	0.095	0.07851	Mtr.18602.1.S1_at
47287	1.43	0.4379	0.005534	0.095	13.9065	Mtr.6756.1.S1_at
2850	1.43	0.0744	0.00556	0.095	10.576	Mtr.12519.1.S1_at
24866	1.429	0.1488	0.005586	0.095	11.2659	Mtr.33342.1.S1_at
26076	1.414	0.5073	0.005611	0.095	14.1324	Mtr.34408.1.S1_s_at
44057	1.413	0.3661	0.005637	0.095	14.482	Mtr.50912.1.S1_s_at
5912	1.412	0.4646	0.005663	0.095	16.7947	Mtr.15416.1.S1_at
33522	1.411	0.3396	0.005689	0.095	13.5369	Mtr.41019.1.S1_at
37068	1.411	0.8951	0.005714	0.095	15.5179	Mtr.44162.1.S1_at
50496	1.41	0.7364	0.00574	0.095	15.4745	Mtr.9635.1.S1_at
9772	1.41	0.5417	0.005766	0.095	14.1942	Mtr.19209.1.S1_at
11958	-1.409	0.2795	0.005792	0.095	0.08189	Mtr.21374.1.S1_at
25797	-1.404	0.4484	0.005817	0.095	0.0755	Mtr.34158.1.S1_s_at
6669	1.402	0.5166	0.005843	0.095	13.9327	Mtr.16158.1.S1_at
27611	-1.399	0.2563	0.005869	0.095	0.08483	Mtr.35755.1.S1_at
50781	1.399	0.2843	0.005894	0.095	12.4655	Mtr.9894.1.S1_at
22276	-1.398	0.2008	0.00592	0.095	0.08795	Mtr.31100.1.S1_s_at
28290	1.391	1.0473	0.005946	0.095	15.119	Mtr.36378.1.S1_at
39548	1.389	0.1534	0.005972	0.095	10.7713	Mtr.46475.1.S1_s_at
41796	-1.388	0.2478	0.005997	0.095	0.08394	Mtr.48713.1.S1_at
36660	1.384	0.2327	0.006023	0.095	11.6727	Mtr.43797.1.S1_at
19206	1.383	0.4823	0.006049	0.095	13.1834	Mtr.28302.1.S1_at
35580	1.381	0.6478	0.006075	0.095	20.9836	Mtr.42849.1.S1_at
27537	1.381	0.4984	0.0061	0.095	15.6335	Mtr.35688.1.S1_at
6230	1.381	0.0845	0.006126	0.095	9.81593	Mtr.15717.1.S1_at
39139	1.38	0.365	0.006152	0.095	12.8046	Mtr.46061.1.S1_s_at
36592	1.38	0.4523	0.006178	0.095	12.8016	Mtr.43735.1.S1_at
36818	1.379	0.1565	0.006203	0.095	10.4176	Mtr.43939.1.S1_s_at
49006	1.379	0.8866	0.006229	0.095	16.9489	Mtr.8319.1.S1_at
42766	-1.378	0.1227	0.006255	0.095	0.09874	Mtr.4966.1.S1_at
5166	1.376	0.996	0.006281	0.095	14.5285	Mtr.14668.1.S1_at
27659	-1.373	0.1149	0.006306	0.095	0.09979	Mtr.35796.1.S1_at
9218	1.372	0.3272	0.006332	0.095	11.8088	Mtr.18676.1.S1_at
49134	1.372	0.6625	0.006358	0.095	19.9653	Mtr.8431.1.S1_at
2631	-1.371	0.1729	0.006384	0.095	0.09566	Mtr.12321.1.S1_at
15629	-1.37	0.6242	0.006409	0.095	0.07444	Mtr.25008.1.S1_x_at
26441	1.369	0.2011	0.006435	0.095	10.8108	Mtr.34737.1.S1_at
49166	1.369	0.2372	0.006461	0.095	10.8815	Mtr.8460.1.S1_at
46015	-1.369	0.2217	0.006486	0.095	0.09223	Mtr.5635.1.S1_at
15023	-1.369	0.2057	0.006512	0.095	0.0936	Mtr.24412.1.S1_at
37972	1.368	0.2701	0.006538	0.095	11.4042	Mtr.44968.1.S1_at
10960	1.368	0.3522	0.006564	0.095	11.7063	Mtr.20391.1.S1_at
25843	-1.365	0.2417	0.006589	0.095	0.08998	Mtr.34199.1.S1_at
43722	-1.364	1.2056	0.006615	0.095	0.06475	Mtr.50587.1.S1_at
36569	1.362	0.2544	0.006641	0.095	10.9274	Mtr.43715.1.S1_at
29357	1.36	0.6908	0.006667	0.095	13.5893	Mtr.37345.1.S1_at
45841	-1.359	0.2473	0.006692	0.095	0.09122	Mtr.5486.1.S1_s_at
7883	1.359	0.5977	0.006718	0.095	13.3408	Mtr.17372.1.S1_at
4840	1.358	0.1825	0.006744	0.095	10.4449	Mtr.14320.1.S1_s_at
8968	-1.357	0.144	0.00677	0.095	0.10044	Mtr.18422.1.S1_at
25162	1.356	0.3192	0.006795	0.095	11.27	Mtr.33597.1.S1_at
12777	1.356	0.1284	0.006821	0.095	9.77208	Mtr.22161.1.S1_at
29289	1.355	0.547	0.006847	0.095	12.4599	Mtr.37283.1.S1_s_at
720	1.353	0.1387	0.006873	0.095	9.81216	Mtr.10630.1.S1_at
50072	1.352	0.5883	0.006898	0.095	13.1304	Mtr.9255.1.S1_at
40036	1.348	0.6126	0.006924	0.095	13.0882	Mtr.46949.1.S1_at
30431	-1.346	0.7082	0.00695	0.095	0.05899	Mtr.38292.1.S1_at
34279	-1.344	0.4101	0.006976	0.095	0.07912	Mtr.41694.1.S1_s_at
37402	1.344	0.2433	0.007001	0.095	10.4496	Mtr.44455.1.S1_at
31585	-1.344	0.1291	0.007027	0.095	0.1029	Mtr.39308.1.S1_s_at
50172	1.342	0.1846	0.007053	0.095	10.2995	Mtr.9343.1.S1_at
8073	1.34	0.2175	0.007079	0.095	10.2558	Mtr.17550.1.S1_at
30949	1.339	0.1451	0.007104	0.095	9.76753	Mtr.38748.1.S1_at
9340	-1.339	1.2504	0.00713	0.095	0.07179	Mtr.18799.1.S1_s_at
9122	1.338	0.7012	0.007156	0.095	13.0657	Mtr.18579.1.S1_at
37709	1.336	0.3698	0.007181	0.095	11.3073	Mtr.44733.1.S1_at
25527	-1.335	0.3954	0.007207	0.095	0.08284	Mtr.33914.1.S1_at
43784	-1.334	0.2989	0.007233	0.095	0.09073	Mtr.50649.1.S1_at
3336	-1.334	0.1284	0.007259	0.095	0.10538	Mtr.12950.1.S1_at
40883	1.328	0.3125	0.007284	0.095	10.5977	Mtr.47794.1.S1_at
31246	1.328	0.3557	0.00731	0.095	11.1567	Mtr.39005.1.S1_at
11524	1.328	0.2043	0.007336	0.095	9.9361	Mtr.20947.1.S1_at
15628	-1.328	0.2338	0.007362	0.095	0.09833	Mtr.25007.1.S1_at
9024	1.327	0.6137	0.007387	0.095	12.0559	Mtr.18479.1.S1_at
40825	1.324	0.4576	0.007413	0.095	11.5335	Mtr.47734.1.S1_at
35426	1.323	0.5138	0.007439	0.095	11.6303	Mtr.42711.1.S1_at
9263	1.323	0.3812	0.007465	0.095	12.1183	Mtr.1872.1.S1_at
14659	1.32	0.2607	0.00749	0.095	10.1595	Mtr.24065.1.S1_at
2051	1.319	0.1029	0.007516	0.095	9.08009	Mtr.11810.1.S1_at
22388	1.319	0.1058	0.007542	0.095	9.07984	Mtr.31198.1.S1_at
21425	-1.316	0.1293	0.007568	0.095	0.10855	Mtr.30325.1.S1_at
39235	1.315	0.1246	0.007593	0.095	9.12311	Mtr.46164.1.S1_s_at
27501	1.315	0.342	0.007619	0.095	11.0589	Mtr.35655.1.S1_at
35113	1.312	0.1369	0.007645	0.095	9.2239	Mtr.4244.1.S1_at
34555	1.311	0.5944	0.007671	0.095	12.0528	Mtr.41938.1.S1_at
39090	1.308	0.3721	0.007696	0.095	10.6492	Mtr.46014.1.S1_at
49654	-1.308	0.2433	0.007722	0.095	0.09948	Mtr.8884.1.S1_at
8860	1.307	0.7761	0.007748	0.095	12.2863	Mtr.18312.1.S1_at
47957	1.306	0.3267	0.007773	0.095	11.088	Mtr.7348.1.S1_at
38736	-1.305	0.3322	0.007799	0.095	0.08954	Mtr.45666.1.S1_at
45168	1.305	0.5718	0.007825	0.095	11.9805	Mtr.52006.1.S1_at
9348	-1.303	0.3379	0.007851	0.095	0.09617	Mtr.18805.1.S1_at
32	1.303	0.3944	0.007876	0.095	10.6689	Mtr.10023.1.S1_at
42408	1.303	0.4187	0.007902	0.095	12.7426	Mtr.49305.1.S1_at
42767	-1.302	0.5265	0.007928	0.095	0.08851	Mtr.4966.1.S1_s_at
39904	1.302	0.3371	0.007954	0.095	10.2971	Mtr.46819.1.S1_s_at
23016	1.302	0.3151	0.007979	0.095	10.1481	Mtr.31745.1.S1_at
27061	1.301	0.3303	0.008005	0.095	10.2818	Mtr.35261.1.S1_at
49533	1.3	0.9554	0.008031	0.095	12.71	Mtr.8779.1.S1_at
33715	-1.299	0.3083	0.008057	0.095	0.09681	Mtr.41193.1.S1_at
36529	1.299	0.5265	0.008082	0.095	11.3401	Mtr.43681.1.S1_at
512	1.298	0.2321	0.008108	0.095	9.70742	Mtr.10440.1.S1_at
41729	-1.298	0.5735	0.008134	0.095	0.07659	Mtr.48644.1.S1_at
29377	1.298	0.6861	0.00816	0.095	12.0709	Mtr.37363.1.S1_at
650	1.297	0.5979	0.008185	0.095	12.6429	Mtr.10567.1.S1_s_at
922	1.297	0.1612	0.008211	0.095	9.11628	Mtr.10805.1.S1_at
32780	1.297	1.0602	0.008237	0.095	12.7888	Mtr.40354.1.S1_at
13211	1.296	0.3088	0.008263	0.095	10.0762	Mtr.22603.1.S1_at
36150	1.293	0.6151	0.008288	0.095	11.4933	Mtr.43346.1.S1_at
6798	1.293	0.5756	0.008314	0.095	11.305	Mtr.16278.1.S1_at
29028	1.292	0.6074	0.00834	0.095	11.4733	Mtr.37050.1.S1_at
17487	1.292	0.3356	0.008366	0.095	10.3381	Mtr.2681.1.S1_at
4042	1.292	0.2052	0.008391	0.095	9.64054	Mtr.13579.1.S1_at
23015	1.291	0.4627	0.008417	0.095	10.6771	Mtr.31744.1.S1_at
40319	1.291	0.5005	0.008443	0.095	10.9626	Mtr.4723.1.S1_at
25227	1.291	0.1541	0.008468	0.095	9.03085	Mtr.33655.1.S1_at
1202	-1.29	0.4112	0.008494	0.095	0.09535	Mtr.11055.1.S1_at
1574	1.287	0.6923	0.00852	0.095	11.6641	Mtr.11391.1.S1_at
22621	-1.285	0.1289	0.008546	0.095	0.11442	Mtr.31405.1.S1_at
8481	-1.284	0.1579	0.008571	0.095	0.11111	Mtr.17940.1.S1_at
49952	1.284	0.2	0.008597	0.095	9.20083	Mtr.9149.1.S1_at
14945	1.283	0.5947	0.008623	0.095	11.0133	Mtr.24341.1.S1_at
48156	1.283	0.5802	0.008649	0.095	11.1878	Mtr.7520.1.S1_at
17869	1.282	0.309	0.008674	0.095	10.6431	Mtr.27152.1.S1_at
33346	-1.281	0.2216	0.0087	0.095	0.10691	Mtr.40860.1.S1_at
15003	1.28	0.1424	0.008726	0.095	8.81541	Mtr.24395.1.S1_at
50076	1.28	0.5701	0.008777	0.095	12.3735	Mtr.9259.1.S1_at
4018	1.278	0.4635	0.008803	0.095	10.9314	Mtr.13559.1.S1_s_at
34320	1.277	0.1975	0.008829	0.095	9.08911	Mtr.41731.1.S1_at
22111	-1.276	0.31	0.008855	0.095	0.10197	Mtr.30952.1.S1_at
23075	1.276	0.4539	0.00888	0.095	10.7526	Mtr.31794.1.S1_s_at
2019	-1.271	0.096	0.008906	0.095	0.12093	Mtr.11783.1.S1_at
10124	-1.27	0.097	0.008932	0.095	0.12046	Mtr.19570.1.S1_at
33404	1.269	0.3369	0.008958	0.095	9.71757	Mtr.40913.1.S1_at
19748	1.268	0.0803	0.008983	0.095	8.15	Mtr.28783.1.S1_s_at
10423	1.267	0.3213	0.009009	0.095	9.81677	Mtr.19874.1.S1_at
49734	1.266	0.4567	0.009035	0.095	10.8365	Mtr.8957.1.S1_at
962	1.265	1.1165	0.00906	0.095	12.2906	Mtr.10842.1.S1_at
34401	-1.263	0.1081	0.009086	0.095	0.12134	Mtr.41803.1.S1_at
3527	1.263	0.3658	0.009112	0.095	10.3444	Mtr.13120.1.S1_at
1945	1.261	0.1337	0.009138	0.095	8.48742	Mtr.11717.1.S1_at
34419	-1.26	0.4293	0.009163	0.095	0.09761	Mtr.4182.1.S1_at
34890	1.259	0.5464	0.009189	0.095	11.3648	Mtr.42241.1.S1_at
25481	-1.258	0.4087	0.009215	0.095	0.10096	Mtr.33872.1.S1_s_at
14638	1.256	0.4504	0.009241	0.095	10.1961	Mtr.24044.1.S1_s_at
50451	1.256	0.3351	0.009266	0.095	9.59456	Mtr.9594.1.S1_at
48916	-1.255	0.1165	0.009292	0.095	0.12177	Mtr.8224.1.S1_at
5822	1.254	0.184	0.009318	0.095	8.81347	Mtr.15326.1.S1_at
4010	1.254	0.3049	0.009344	0.095	9.49648	Mtr.13551.1.S1_at
422	1.254	0.9145	0.009369	0.095	10.7935	Mtr.10363.1.S1_x_at
2493	1.253	0.2318	0.009395	0.095	8.91948	Mtr.12203.1.S1_at
13443	1.252	0.332	0.009421	0.095	9.37268	Mtr.2282.1.S1_at
1892	1.252	0.5576	0.009447	0.095	11.2833	Mtr.11672.1.S1_at
29644	1.252	0.5513	0.009472	0.095	12.7422	Mtr.37598.1.S1_at
7100	1.251	0.3255	0.009498	0.095	9.4222	Mtr.16579.1.S1_x_at
4661	-1.25	0.2226	0.009524	0.095	0.10962	Mtr.14147.1.S1_s_at
40821	1.25	0.2423	0.00955	0.095	8.88074	Mtr.47728.1.S1_x_at
40773	1.249	0.9309	0.009575	0.095	11.7246	Mtr.47683.1.S1_x_at
602	-1.249	0.1013	0.009601	0.095	0.125	Mtr.10522.1.S1_s_at
33573	1.245	0.2591	0.009627	0.095	9.03989	Mtr.41063.1.S1_at
46780	1.244	0.6416	0.009653	0.095	10.3236	Mtr.6299.1.S1_at
34234	1.242	0.4661	0.009678	0.095	10.3093	Mtr.41655.1.S1_at
33248	1.242	0.2907	0.009704	0.095	9.11553	Mtr.40773.1.S1_at
3339	1.24	0.4683	0.00973	0.095	9.70993	Mtr.12953.1.S1_at
26704	-1.239	0.5692	0.009755	0.095	0.09606	Mtr.34958.1.S1_at
2487	1.238	0.2711	0.009781	0.095	8.79737	Mtr.12199.1.S1_at
45200	1.237	0.3589	0.009807	0.095	9.64066	Mtr.52039.1.S1_s_at
18507	1.236	0.1444	0.009833	0.095	8.15869	Mtr.27697.1.S1_at
49447	1.236	0.2716	0.009858	0.095	8.90353	Mtr.8707.1.S1_at
6795	1.233	1.0374	0.009884	0.095	11.2759	Mtr.16275.1.S1_at
965	-1.232	0.1165	0.00991	0.095	0.12642	Mtr.10845.1.S1_at
27507	1.232	0.6778	0.009936	0.095	11.9019	Mtr.35660.1.S1_at
32524	-1.232	0.0804	0.009961	0.095	0.13074	Mtr.40132.1.S1_at
33708	1.231	0.2509	0.009987	0.095	8.63026	Mtr.41187.1.S1_at
32713	-1.231	0.3084	0.010013	0.095	0.10814	Mtr.40293.1.S1_at
503	1.229	0.6215	0.010039	0.095	10.0084	Mtr.10433.1.S1_at
35807	1.229	0.0482	0.010064	0.095	7.42099	Mtr.43044.1.S1_at
30289	1.229	0.4634	0.01009	0.095	11.6733	Mtr.38167.1.S1_at
48661	1.229	0.246	0.010116	0.095	8.62038	Mtr.7993.1.S1_s_at
29784	1.229	0.409	0.010142	0.095	9.41014	Mtr.37716.1.S1_at
35590	1.228	0.777	0.010167	0.095	10.287	Mtr.42858.1.S1_at
30617	1.225	0.3856	0.010193	0.095	9.1889	Mtr.38453.1.S1_at
6015	-1.225	0.1788	0.010219	0.095	0.12105	Mtr.15516.1.S1_at
49187	1.224	0.6588	0.010245	0.095	10.0234	Mtr.848.1.S1_s_at
50449	1.221	0.0768	0.01027	0.095	7.52034	Mtr.9592.1.S1_at
42798	1.22	0.2997	0.010296	0.095	9.1853	Mtr.49688.1.S1_at
23303	-1.22	0.0842	0.010322	0.095	0.13269	Mtr.320.1.S1_x_at
48024	1.219	0.7914	0.010347	0.095	10.5114	Mtr.7403.1.S1_at
15004	1.219	0.5134	0.010373	0.095	10.9489	Mtr.24396.1.S1_at
43869	1.217	0.4732	0.010399	0.095	9.75312	Mtr.50729.1.S1_at
30592	1.217	0.2786	0.010425	0.095	8.61489	Mtr.38430.1.S1_at
42028	-1.215	0.1256	0.01045	0.095	0.12974	Mtr.48952.1.S1_at
45732	1.215	0.573	0.010476	0.095	9.66387	Mtr.5397.1.S1_at
37566	1.215	0.4833	0.010502	0.095	9.61388	Mtr.44600.1.S1_at
47544	-1.21	0.1793	0.010528	0.095	0.12449	Mtr.6976.1.S1_at
6329	1.21	0.5144	0.010553	0.095	9.52675	Mtr.15812.1.S1_at
36827	1.21	0.3567	0.010579	0.095	8.87424	Mtr.43948.1.S1_at
24768	-1.21	0.7188	0.010605	0.095	0.09603	Mtr.33254.1.S1_at
32535	1.209	0.7199	0.010631	0.095	10.3746	Mtr.40143.1.S1_at
37416	1.208	0.4276	0.010656	0.095	8.97958	Mtr.44468.1.S1_at
46285	-1.208	0.3093	0.010682	0.095	0.10955	Mtr.587.1.S1_at
3818	1.205	0.1782	0.010708	0.095	8.0606	Mtr.13378.1.S1_at
5158	1.204	0.5049	0.010734	0.095	11.6825	Mtr.14658.1.S1_at
25358	1.204	0.3571	0.010759	0.095	8.84803	Mtr.33765.1.S1_s_at
29887	1.204	0.4371	0.010785	0.095	9.28879	Mtr.37807.1.S1_at
2891	1.204	0.4457	0.010811	0.095	9.14257	Mtr.12558.1.S1_at
20900	1.203	0.4339	0.010837	0.095	9.16942	Mtr.29843.1.S1_s_at
34906	-1.199	0.1732	0.010862	0.095	0.12901	Mtr.42256.1.S1_at
40632	1.199	0.3272	0.010888	0.095	8.52569	Mtr.47542.1.S1_at
18503	1.197	0.402	0.010914	0.095	8.85876	Mtr.27693.1.S1_at
47260	1.197	0.2725	0.01094	0.095	8.25248	Mtr.6732.1.S1_at
16214	-1.196	0.1996	0.010965	0.095	0.12523	Mtr.25570.1.S1_at
7677	1.196	0.242	0.010991	0.095	8.4436	Mtr.17167.1.S1_at
42000	1.196	0.2581	0.011017	0.095	8.26486	Mtr.48925.1.S1_at
2234	1.196	0.2621	0.011042	0.095	8.17664	Mtr.11975.1.S1_at
23916	1.195	0.1677	0.011068	0.095	7.72285	Mtr.32529.1.S1_at
7984	1.193	0.4637	0.011094	0.095	8.99856	Mtr.17470.1.S1_at
10334	1.191	0.1801	0.01112	0.095	7.71172	Mtr.19783.1.S1_at
11601	1.189	0.1355	0.011145	0.095	7.52757	Mtr.21024.1.S1_at
30144	1.189	0.6976	0.011171	0.095	9.54338	Mtr.38036.1.S1_at
752	1.189	0.3095	0.011197	0.095	8.33707	Mtr.10659.1.S1_s_at
44045	1.187	0.1981	0.011223	0.095	7.9899	Mtr.50900.1.S1_at
8967	1.187	0.2736	0.011248	0.095	8.38398	Mtr.18420.1.S1_at
17641	1.186	0.5748	0.011274	0.095	9.16591	Mtr.26951.1.S1_at
15061	1.186	0.2044	0.0113	0.095	7.70903	Mtr.24451.1.S1_at
32995	1.186	0.4107	0.011326	0.095	8.62647	Mtr.40546.1.S1_at
30569	1.185	0.6216	0.011351	0.095	9.0594	Mtr.38410.1.S1_at
34075	1.182	0.0846	0.011377	0.095	7.06513	Mtr.41515.1.S1_at
26763	-1.181	0.2088	0.011403	0.095	0.12985	Mtr.35009.1.S1_at
23102	1.181	0.5925	0.011429	0.095	9.22521	Mtr.31819.1.S1_at
44336	-1.18	0.3915	0.011454	0.095	0.11588	Mtr.51194.1.S1_s_at
3168	1.179	0.3308	0.01148	0.095	8.28112	Mtr.12800.1.S1_at
22814	1.179	0.513	0.011506	0.095	8.9427	Mtr.31575.1.S1_at
169	-1.178	0.2353	0.011532	0.095	0.12754	Mtr.10141.1.S1_at
1391	-1.177	0.2217	0.011557	0.095	0.12756	Mtr.11226.1.S1_at
20906	1.174	0.3184	0.011583	0.095	8.10524	Mtr.29849.1.S1_at
11421	1.173	0.3133	0.011609	0.095	8.21224	Mtr.20842.1.S1_at
39497	1.173	0.3127	0.011634	0.095	8.00277	Mtr.46426.1.S1_s_at
13435	1.173	0.0635	0.01166	0.095	6.84317	Mtr.22811.1.S1_s_at
2063	1.172	0.0932	0.011686	0.095	7.02283	Mtr.11820.1.S1_at
15664	1.172	0.086	0.011712	0.095	6.96879	Mtr.25043.1.S1_at
16640	1.172	0.4879	0.011737	0.095	8.86431	Mtr.25995.1.S1_at
31742	1.168	0.5674	0.011763	0.095	8.91371	Mtr.39447.1.S1_at
29023	1.168	0.1774	0.011789	0.095	7.4364	Mtr.37046.1.S1_at
35000	1.166	0.1643	0.011815	0.095	7.30471	Mtr.42339.1.S1_at
31130	1.165	0.6986	0.01184	0.095	8.91803	Mtr.38903.1.S1_at
50806	1.164	0.3323	0.011866	0.095	8.1218	Mtr.9913.1.S1_at
33530	1.164	0.3292	0.011892	0.095	8.82021	Mtr.41025.1.S1_at
2750	1.164	0.5054	0.011918	0.095	10.8309	Mtr.12428.1.S1_at
50268	1.163	0.2211	0.011943	0.095	7.72989	Mtr.9427.1.S1_at
28794	1.163	0.4185	0.011969	0.095	9.68043	Mtr.36842.1.S1_s_at
50807	1.163	0.3051	0.011995	0.095	7.95943	Mtr.9913.1.S1_s_at
40639	1.162	0.2178	0.012021	0.095	7.73036	Mtr.4755.1.S1_at
523	1.162	1.0344	0.012046	0.095	8.84907	Mtr.10450.1.S1_at
33629	1.162	0.559	0.012098	0.095	8.93411	Mtr.41114.1.S1_at
18387	1.162	0.3539	0.012124	0.095	8.61243	Mtr.27591.1.S1_at
30892	1.162	0.3033	0.012149	0.095	8.4616	Mtr.38697.1.S1_at
49744	1.161	0.2069	0.012175	0.095	7.5093	Mtr.8965.1.S1_at
15497	1.159	0.175	0.012227	0.095	7.40795	Mtr.24870.1.S1_at
36149	1.158	0.2587	0.012252	0.095	8.06912	Mtr.43345.1.S1_at
21237	1.157	0.0801	0.012304	0.095	6.77494	Mtr.3015.1.S1_at
32802	1.157	0.3633	0.012329	0.095	8.12803	Mtr.40372.1.S1_at
10959	1.157	0.1557	0.012355	0.095	7.19854	Mtr.2039.1.S1_at
38549	1.157	0.672	0.012381	0.095	9.38755	Mtr.45489.1.S1_s_at
47824	1.156	0.3691	0.012407	0.095	8.34715	Mtr.7226.1.S1_at
27311	1.155	0.0924	0.012432	0.095	6.82969	Mtr.35486.1.S1_at
18936	1.154	0.6364	0.012484	0.095	8.85568	Mtr.28066.1.S1_s_at
30309	1.153	0.6359	0.01251	0.095	8.68777	Mtr.38183.1.S1_at
28847	1.153	0.4995	0.012535	0.095	8.70313	Mtr.36889.1.S1_s_at
33955	1.153	0.1917	0.012561	0.095	7.37112	Mtr.41407.1.S1_at
35677	1.152	0.2431	0.012587	0.095	7.50643	Mtr.42933.1.S1_s_at
14360	1.15	0.1469	0.012613	0.095	7.12327	Mtr.2376.1.S1_at
26138	1.15	0.2625	0.012638	0.095	7.7424	Mtr.34465.1.S1_s_at
15592	1.149	0.2405	0.012664	0.095	7.51468	Mtr.24972.1.S1_at
34052	1.149	0.4043	0.01269	0.095	7.98461	Mtr.41495.1.S1_at
29448	1.148	0.0719	0.012716	0.095	6.62144	Mtr.37427.1.S1_at
39619	1.147	0.3276	0.012741	0.095	7.99903	Mtr.46540.1.S1_at
35925	1.146	0.2181	0.012793	0.095	7.39035	Mtr.43148.1.S1_at
32745	1.145	0.2298	0.012844	0.095	7.30398	Mtr.40322.1.S1_at
48313	1.145	0.1154	0.01287	0.095	6.86255	Mtr.7667.1.S1_at
16280	1.144	0.1696	0.012896	0.095	7.02873	Mtr.25631.1.S1_s_at
33183	1.143	0.3318	0.012921	0.095	7.68027	Mtr.40716.1.S1_at
13546	1.143	0.1222	0.012947	0.095	6.8807	Mtr.2293.1.S1_at
8069	1.142	0.402	0.012999	0.095	7.90963	Mtr.17547.1.S1_at
48110	1.141	0.5418	0.01305	0.095	8.4651	Mtr.7480.1.S1_s_at
1408	1.139	0.3006	0.013102	0.095	7.97257	Mtr.11242.1.S1_at
45136	1.139	0.4415	0.013127	0.095	8.27462	Mtr.51976.1.S1_at
1377	1.137	0.5627	0.013179	0.095	8.16739	Mtr.11212.1.S1_s_at
29223	1.135	0.4239	0.013205	0.095	7.82424	Mtr.37228.1.S1_at
45383	1.135	0.3541	0.01323	0.095	7.77277	Mtr.52208.1.S1_at
626	1.135	0.6325	0.013256	0.095	8.21343	Mtr.10547.1.S1_s_at
8372	1.135	0.3219	0.013282	0.095	7.64435	Mtr.17844.1.S1_at
10977	1.132	0.5161	0.013359	0.095	8.70683	Mtr.20409.1.S1_at
45713	1.131	0.3441	0.013385	0.095	7.79429	Mtr.5380.1.S1_s_at
48058	1.13	0.0685	0.013411	0.095	6.40007	Mtr.7432.1.S1_at
30043	1.129	0.3977	0.013436	0.095	7.70482	Mtr.37944.1.S1_at
37834	1.129	0.7022	0.013462	0.095	8.2123	Mtr.44844.1.S1_at
40966	1.126	0.1531	0.013514	0.095	6.75961	Mtr.47875.1.S1_at
30490	1.126	0.372	0.013539	0.095	7.64829	Mtr.38340.1.S1_at
49964	1.124	0.3307	0.013591	0.095	7.41056	Mtr.916.1.S1_s_at
44205	1.124	0.9119	0.013616	0.095	8.41804	Mtr.51059.1.S1_x_at
27446	1.123	0.3821	0.013642	0.095	7.85476	Mtr.35605.1.S1_at
30670	1.123	0.4958	0.013694	0.095	7.9704	Mtr.38500.1.S1_at
49182	1.122	0.1782	0.013745	0.095	6.80319	Mtr.8475.1.S1_s_at
42470	1.121	0.1439	0.013797	0.095	6.74801	Mtr.4937.1.S1_at
41506	1.12	0.1343	0.013822	0.095	6.69293	Mtr.48422.1.S1_s_at
37161	1.119	0.3982	0.013848	0.095	8.38902	Mtr.44243.1.S1_at
9771	1.118	0.4421	0.013874	0.095	7.8923	Mtr.19208.1.S1_at
14811	1.117	0.2141	0.013925	0.095	6.93921	Mtr.24207.1.S1_at
30388	1.117	0.4253	0.013951	0.095	9.08078	Mtr.38253.1.S1_at
18691	1.116	0.3103	0.014003	0.095	7.23647	Mtr.27856.1.S1_at
37570	1.114	0.6472	0.014054	0.095	8.1706	Mtr.44604.1.S1_at
34030	1.114	0.2293	0.01408	0.095	6.9432	Mtr.41475.1.S1_at
2430	1.113	0.1416	0.014106	0.095	6.64593	Mtr.12145.1.S1_at
13256	1.108	0.4399	0.014157	0.095	7.54251	Mtr.22643.1.S1_s_at
40798	1.107	0.2538	0.014183	0.095	6.97804	Mtr.47706.1.S1_at
22668	1.105	0.334	0.014208	0.095	7.48849	Mtr.31451.1.S1_at
9175	1.105	0.4307	0.014234	0.095	7.49028	Mtr.18630.1.S1_at
41190	1.104	0.289	0.01426	0.095	6.98986	Mtr.48100.1.S1_at
7458	1.104	0.3364	0.014286	0.095	7.13079	Mtr.16941.1.S1_at
2722	1.102	0.2461	0.014311	0.095	6.86518	Mtr.12401.1.S1_s_at
36433	1.101	0.2293	0.014337	0.095	6.79691	Mtr.43593.1.S1_at
11249	1.1	0.2917	0.014363	0.095	6.96029	Mtr.20673.1.S1_at
18900	1.099	0.3277	0.014389	0.095	7.11336	Mtr.28033.1.S1_at
49895	1.098	0.2388	0.01444	0.095	6.86905	Mtr.9099.1.S1_s_at
28184	1.097	0.3388	0.014466	0.095	7.10627	Mtr.36283.1.S1_at
20627	1.096	0.3281	0.014492	0.095	7.26005	Mtr.29577.1.S1_at
42385	1.091	0.2352	0.014569	0.095	6.68393	Mtr.49282.1.S1_at
34764	1.091	0.2866	0.014595	0.095	7.05633	Mtr.42126.1.S1_at
20934	1.086	0.3596	0.01462	0.095	7.55058	Mtr.29876.1.S1_at
22389	1.086	0.4258	0.014646	0.095	7.12906	Mtr.31199.1.S1_s_at
9441	1.086	0.427	0.014672	0.095	7.13841	Mtr.1889.1.S1_at
31846	1.085	0.3312	0.014698	0.095	6.90189	Mtr.39535.1.S1_at
49817	1.084	0.1707	0.014723	0.095	6.39298	Mtr.9028.1.S1_at
34303	1.083	0.2768	0.014775	0.095	6.7546	Mtr.41715.1.S1_at
24316	1.081	0.1635	0.014852	0.095	6.29556	Mtr.32861.1.S1_s_at
5470	1.08	0.5456	0.014929	0.095	8.63117	Mtr.14985.1.S1_at
34050	1.08	0.497	0.014955	0.095	9.07792	Mtr.41493.1.S1_at
13669	1.08	0.3105	0.014981	0.095	6.74529	Mtr.23059.1.S1_at
38044	1.08	0.2561	0.015032	0.095	6.67431	Mtr.45032.1.S1_at
30118	1.079	0.2698	0.015109	0.095	6.66706	Mtr.38012.1.S1_at
16691	1.078	0.3695	0.015135	0.095	7.01282	Mtr.26036.1.S1_s_at
10076	1.078	0.3342	0.015161	0.095	6.80321	Mtr.19517.1.S1_at
36601	1.077	0.2063	0.015187	0.095	6.47884	Mtr.43742.1.S1_at
45924	1.076	0.2023	0.015212	0.095	6.43297	Mtr.5558.1.S1_at
30494	1.076	0.4889	0.015238	0.095	7.19227	Mtr.38344.1.S1_at
15439	1.075	0.2545	0.015264	0.095	6.76528	Mtr.24815.1.S1_at
19380	1.075	0.6295	0.01529	0.095	8.83754	Mtr.28457.1.S1_s_at
14893	1.074	0.2389	0.015315	0.095	6.83746	Mtr.24296.1.S1_at
4245	1.074	0.2556	0.015341	0.095	6.89187	Mtr.13764.1.S1_at
36874	1.073	1.0424	0.015367	0.095	7.52345	Mtr.43988.1.S1_at
15552	1.073	0.5875	0.015393	0.095	7.60795	Mtr.24929.1.S1_at
33999	1.073	0.2039	0.015444	0.095	6.38685	Mtr.41447.1.S1_at
1614	1.072	0.3722	0.01547	0.095	7.07977	Mtr.11430.1.S1_s_at
29423	1.072	0.1527	0.015521	0.095	6.22689	Mtr.37403.1.S1_at
49247	1.07	0.3426	0.015573	0.095	6.7262	Mtr.8530.1.S1_at
14641	1.069	0.3663	0.015598	0.095	6.80767	Mtr.24048.1.S1_at
35678	1.068	0.3129	0.015624	0.095	6.77572	Mtr.42933.1.S1_x_at
38548	1.068	0.2643	0.01565	0.095	6.68434	Mtr.45489.1.S1_at
9190	1.068	0.3604	0.015676	0.095	6.89739	Mtr.18646.1.S1_at
31272	1.067	0.2185	0.015701	0.095	6.32594	Mtr.39028.1.S1_at
49226	1.067	0.4173	0.015727	0.095	6.94918	Mtr.8511.1.S1_at
5334	1.066	0.4186	0.015779	0.095	6.90512	Mtr.1484.1.S1_at
49874	1.066	0.4201	0.015804	0.095	7.17212	Mtr.9079.1.S1_at
13973	1.064	0.543	0.015856	0.095	7.32225	Mtr.23377.1.S1_at
1060	1.063	0.7936	0.015907	0.095	13.5505	Mtr.10930.1.S1_at
43544	1.062	0.2529	0.015933	0.095	6.37838	Mtr.50417.1.S1_at
37555	1.062	0.1073	0.015959	0.095	5.92222	Mtr.44591.1.S1_at
35528	1.062	0.3711	0.015985	0.095	6.92602	Mtr.42801.1.S1_at
35588	1.061	0.3153	0.01601	0.095	6.60699	Mtr.42856.1.S1_at
652	1.06	0.2312	0.016036	0.095	6.32252	Mtr.10569.1.S1_at
44056	1.06	0.0886	0.016062	0.095	5.81787	Mtr.50912.1.S1_at
32764	1.06	0.4518	0.016088	0.095	7.45522	Mtr.4034.1.S1_at
20071	1.059	0.177	0.016139	0.095	6.25961	Mtr.29075.1.S1_at
3858	1.056	0.2503	0.01619	0.095	6.47757	Mtr.13412.1.S1_at
30619	1.056	0.2687	0.016216	0.095	6.40015	Mtr.38455.1.S1_at
37892	1.054	0.4364	0.016268	0.095	6.83519	Mtr.44897.1.S1_at
48025	1.052	0.7678	0.016319	0.095	7.18965	Mtr.7403.1.S1_s_at
47995	1.052	0.2659	0.016345	0.095	6.5327	Mtr.7380.1.S1_at
27475	1.051	0.3833	0.016371	0.095	6.58698	Mtr.35631.1.S1_at
33070	1.051	0.1176	0.016396	0.095	5.80131	Mtr.40615.1.S1_at
45937	1.048	0.2614	0.016448	0.095	6.49371	Mtr.5570.1.S1_at
40608	1.048	0.2197	0.016474	0.095	6.1812	Mtr.4752.1.S1_at
2064	1.047	0.3106	0.016551	0.095	6.52659	Mtr.11820.1.S1_x_at
28963	1.047	0.4483	0.016577	0.095	6.89449	Mtr.36996.1.S1_at
29645	1.045	0.3246	0.016602	0.095	7.02574	Mtr.37599.1.S1_at
49249	1.045	0.2015	0.016628	0.095	6.02119	Mtr.8530.1.S1_x_at
38969	1.044	0.3758	0.016654	0.095	6.4775	Mtr.45897.1.S1_at
6413	1.044	0.3865	0.01668	0.095	6.54206	Mtr.15895.1.S1_s_at
3665	1.044	0.0425	0.016705	0.095	5.46685	Mtr.13241.1.S1_at
29691	1.044	0.212	0.016731	0.095	6.0524	Mtr.37637.1.S1_at
43168	1.044	0.3411	0.016757	0.095	6.43744	Mtr.50053.1.S1_at
10359	1.043	0.4797	0.016782	0.095	6.70332	Mtr.19810.1.S1_at
2859	1.043	0.4718	0.016808	0.095	6.96628	Mtr.12528.1.S1_at
10976	1.043	0.4143	0.016834	0.095	7.25056	Mtr.20408.1.S1_s_at
9453	1.043	0.2494	0.01686	0.095	6.20661	Mtr.18900.1.S1_at
4747	1.041	0.1307	0.016988	0.095	5.83894	Mtr.14231.1.S1_at
425	1.04	0.3541	0.017014	0.095	6.49669	Mtr.10365.1.S1_s_at
531	1.038	0.4616	0.017066	0.095	6.80168	Mtr.10458.1.S1_at
9591	1.038	0.3518	0.017091	0.095	6.66295	Mtr.19030.1.S1_at
5999	1.038	0.4446	0.017117	0.095	6.68966	Mtr.1550.1.S1_at
1008	1.037	0.1807	0.017143	0.095	5.90019	Mtr.10882.1.S1_at
46586	1.037	0.1208	0.017169	0.095	5.74845	Mtr.6127.1.S1_s_at
34732	1.036	0.1232	0.017194	0.095	5.74892	Mtr.42097.1.S1_at
34245	1.036	0.1158	0.01722	0.095	5.65368	Mtr.41665.1.S1_at
50333	1.036	0.1685	0.017246	0.095	5.98364	Mtr.9487.1.S1_at
22776	1.035	0.4513	0.017297	0.095	7.58198	Mtr.31542.1.S1_s_at
32962	1.034	0.1361	0.017323	0.095	5.73477	Mtr.40519.1.S1_s_at
808	1.034	0.2855	0.017375	0.095	6.49605	Mtr.10705.1.S1_at
42100	1.033	0.4636	0.0174	0.095	6.52432	Mtr.49019.1.S1_at
37357	1.032	0.4657	0.017452	0.095	6.59929	Mtr.44415.1.S1_at
31566	1.031	0.2345	0.017503	0.095	6.30503	Mtr.39291.1.S1_at
11472	1.031	0.1766	0.017529	0.095	5.89153	Mtr.20896.1.S1_s_at
37829	1.03	0.3061	0.017555	0.095	6.20847	Mtr.44840.1.S1_at
29479	1.03	0.2645	0.01758	0.095	6.15404	Mtr.37453.1.S1_at
31180	1.03	0.1409	0.017606	0.095	5.74386	Mtr.38948.1.S1_at
3545	1.03	0.2709	0.017632	0.095	6.35306	Mtr.13136.1.S1_at
9402	1.03	0.2655	0.017658	0.095	6.09632	Mtr.18858.1.S1_at
33831	1.029	0.0937	0.017683	0.095	5.53147	Mtr.41294.1.S1_at
33130	1.029	0.5578	0.017709	0.095	8.01006	Mtr.4067.1.S1_at
49286	1.028	0.3545	0.017735	0.095	6.30551	Mtr.8564.1.S1_at
10475	1.027	0.2347	0.017761	0.095	6.09364	Mtr.19927.1.S1_x_at
27708	1.026	0.7093	0.017786	0.095	6.97485	Mtr.35838.1.S1_at
22689	1.023	0.248	0.017889	0.095	5.98415	Mtr.31471.1.S1_at
10075	1.022	0.1057	0.017915	0.095	5.49404	Mtr.19516.1.S1_at
1345	1.022	0.2786	0.017941	0.095	6.08954	Mtr.11183.1.S1_at
32542	1.022	0.2439	0.017967	0.095	5.91178	Mtr.40149.1.S1_at
39807	1.019	0.4537	0.018018	0.095	6.74972	Mtr.46720.1.S1_at
46193	1.019	0.2608	0.018044	0.095	5.96418	Mtr.5789.1.S1_s_at
40107	1.019	0.4499	0.018069	0.095	6.64191	Mtr.47022.1.S1_s_at
10030	1.019	0.2429	0.018095	0.095	5.97981	Mtr.19469.1.S1_at
2801	1.017	0.3919	0.018147	0.095	6.211	Mtr.12474.1.S1_at
22973	1.016	0.2019	0.018172	0.095	5.79176	Mtr.31707.1.S1_at
49239	1.016	0.2705	0.018198	0.095	5.92035	Mtr.8523.1.S1_at
44878	1.015	0.2058	0.018224	0.095	5.82894	Mtr.51718.1.S1_at
6521	1.014	0.2679	0.01825	0.095	5.88201	Mtr.16003.1.S1_at
31063	1.012	0.2009	0.018275	0.095	5.89513	Mtr.38846.1.S1_at
22117	1.012	0.2645	0.018301	0.095	5.89795	Mtr.30958.1.S1_at
4265	1.011	0.2703	0.018353	0.095	5.90511	Mtr.13781.1.S1_at
4494	1.01	0.4327	0.018378	0.095	6.65585	Mtr.1398.1.S1_at
35920	1.01	0.2592	0.018404	0.095	5.86351	Mtr.43143.1.S1_at
47056	1.008	0.3283	0.018456	0.095	5.98408	Mtr.6543.1.S1_at
36205	1.007	0.0786	0.018481	0.095	5.26989	Mtr.43393.1.S1_at
4601	1.006	0.2352	0.018559	0.095	5.95256	Mtr.14090.1.S1_at
6794	1.005	1.2787	0.018584	0.095	6.68205	Mtr.16274.1.S1_at
40846	1.005	0.2482	0.01861	0.095	5.82786	Mtr.47758.1.S1_at
39469	1.005	0.3806	0.018636	0.095	6.07356	Mtr.4639.1.S1_at
2663	1.002	0.4058	0.018713	0.095	6.08435	Mtr.12349.1.S1_at
30424	1.001	0.387	0.018739	0.095	5.9973	Mtr.38286.1.S1_at
27693	1.001	0.3833	0.018764	0.095	6.03575	Mtr.35825.1.S1_at
27467	1.001	0.3611	0.01879	0.095	6.09535	Mtr.35625.1.S1_s_at
49863	1	0.4529	0.018816	0.095	6.20647	Mtr.9069.1.S1_at
26453	1	0.2727	0.018842	0.095	5.82929	Mtr.34747.1.S1_at
22813	1	0.3534	0.018867	0.095	5.97682	Mtr.31574.1.S1_s_at
2808	0.999	0.4186	0.018893	0.095	7.19011	Mtr.12481.1.S1_at
11540	0.999	0.1457	0.018919	0.095	5.5062	Mtr.20962.1.S1_at
21801	0.998	0.42	0.018945	0.095	6.28971	Mtr.30668.1.S1_at
1333	0.997	0.313	0.01897	0.095	5.81055	Mtr.11171.1.S1_at
38409	0.997	0.1495	0.019022	0.095	5.46429	Mtr.45365.1.S1_at
3923	0.996	0.3516	0.019099	0.095	5.9084	Mtr.13471.1.S1_at
27667	0.994	0.4672	0.019125	0.095	7.04901	Mtr.35803.1.S1_at
39244	0.994	0.222	0.019151	0.095	5.81818	Mtr.46174.1.S1_at
24283	0.993	0.3158	0.019176	0.095	5.90605	Mtr.32833.1.S1_at
29022	0.993	0.495	0.019202	0.095	6.21261	Mtr.37045.1.S1_at
