# Supplementary material for: Genome-wide transcriptional analysis of super-embryogenic Medicago truncatula explant cultures
Source: BMC Plant Biol. 2008 Oct 27;8:110. doi: 10.1186/1471-2229-8-110 (PMC2605756; doi:10.1186/1471-2229-8-110)
Supplement: Additional file 4 — Gene family classification for transcripts ≥ 2.0 fold differentially expressed. [file 1471-2229-8-110-S4.xls]

## Sheet: Down - P-values
GeneFamily	Intersection	Query.size	Target.size	Population	Pvalue
Cytochrome P450	2	49	61	3159	0.244027
Cytochrome P450-CYP90B	1	49	3	3159	0.0458299
Cytochrome P450-CYP94C	1	49	1	3159	0.0155112
Cytoskeleton	1	49	14	3159	0.196931
Cytoskeleton-Profilin	1	49	5	3159	0.0752334
Glycoside Hydrolase Gene Families	1	49	231	3159	0.976495
Glycoside Hydrolase Gene Families-Glycoside Hydrolase Family 16	1	49	34	3159	0.41394
Primary Pumps (ATPases) Gene Families	1	49	86	3159	0.744105
Primary Pumps (ATPases) Gene Families-Plasma membrane H+-ATPase family	1	49	11	3159	0.158219

## Sheet: Down - list
SuperGeneFamilyName	GeneFamilyName	Identifiers	GeneFamilyCriteria
Cytochrome P450	CYP94C	Mtr.45741.1.S1_at	NM_128328 (1e-14)
Cytochrome P450	CYP90B	Mtr.19623.1.S1_at	NM_114926 (3e-11)
Cytoskeleton	Profilin	Mtr.48875.1.S1_at	NM_119079 (5e-26)
Glycoside Hydrolase Gene Families	Glycoside Hydrolase Family 16	Mtr.44803.1.S1_at	NM_113277 (7e-12)
Primary Pumps (ATPases) Gene Families	Plasma membrane H+-ATPase family	Mtr.5635.1.S1_at	NM_119165 (1e-83)

## Sheet: Up - P-values
GeneFamily	Intersection	Query.size	Target.size	Population	Pvalue
AAAP family	1	196	37	3159	0.907821
Aquaporin Families	2	196	38	3159	0.693703
Aquaporin Families-Delta tonoplast integral protein family	2	196	38	3159	0.693703
Beta-hydroxyacyl-ACP dehydratase family	1	196	3	3159	0.174877
Carbohydrate Esterase Gene Families	1	196	42	3159	0.933359
Carbohydrate Esterase Gene Families-Carbohydrate Esterase Family 8	1	196	16	3159	0.642054
Cytochrome P450	2	196	61	3159	0.901058
Cytochrome P450-CYP722A	1	196	1	3159	0.062045
Cytochrome P450-CYP94D	1	196	1	3159	0.062045
Glycoside Hydrolase Gene Families	1	196	231	3159	1
Glycoside Hydrolase Gene Families-Glycoside Hydrolase Family 35	1	196	24	3159	0.78628
Glycosyltransferase Gene Families	1	196	231	3159	1
Glycosyltransferase Gene Families-Glycosyltransferase Family- 48	1	196	12	3159	0.536998
GRAS Proteins	1	196	33	3159	0.880554
Lipid Metabolism Gene Families	1	196	64	3159	0.984112
Lipid Metabolism Gene Families-Undecaprenyl diphosphate synthase family	1	196	3	3159	0.174877
MIP family	2	196	41	3159	0.733387
MYB	1	196	87	3159	0.996491
MYB-MYB3R- and R2R3- type MYB- encoding genes	1	196	87	3159	0.996491
Nodulin-like protein family	2	196	15	3159	0.237677
Organic Solute Cotransporters	2	196	197	3159	0.999968
Organic Solute Cotransporters-Putative cationic amino acid transporter family	1	196	10	3159	0.473486
Organic Solute Cotransporters-Similar to LeOPT1 family	1	196	27	3159	0.823922
Plant Cell Wall Biosynthesis Families	1	196	46	3159	0.948611
Plant Cell Wall Biosynthesis Families-Glucan Synthase-like; AtGsl	1	196	11	3159	0.506257
Primary Pumps (ATPases) Gene Families	2	196	86	3159	0.974302
Primary Pumps (ATPases) Gene Families-Metal-transporting P-type ATPase family	1	196	5	3159	0.274196
Primary Pumps (ATPases) Gene Families-Plasma membrane H+-ATPase family	1	196	11	3159	0.506257
Response Regulator	1	196	19	3159	0.704949
Response Regulator-Response Regulator: B- Type	1	196	7	3159	0.361615
Transcription Factor	2	196	72	3159	0.944685
Transcription Factor-basic Helix-Loop-Helix (bHLH) Transcription Factor	2	196	72	3159	0.944685

## Sheet: Up - list
SuperGeneFamilyName	GeneFamilyName	Identifiers	GeneFamilyCriteria
Aquaporin Families	Delta tonoplast integral protein family	Mtr.3501.1.S1_s_at	NM_117838 (1e-09)
Aquaporin Families	Delta tonoplast integral protein family	Mtr.17244.1.S1_at	NM_117838 (1e-09)
Carbohydrate Esterase Gene Families	Carbohydrate Esterase Family 8	Mtr.8508.1.S1_at	NM_114608 (6e-11)
Cytochrome P450	CYP94D	Mtr.51652.1.S1_at	NM_115522 (7e-19)
Cytochrome P450	CYP722A	Mtr.27152.1.S1_at	NM_101819 (4e-12)
Glycoside Hydrolase Gene Families	Glycoside Hydrolase Family 35	Mtr.43150.1.S1_at	NM_118747 (2e-48)
Glycosyltransferase Gene Families	Glycosyltransferase Family- 48	Mtr.24870.1.S1_at	NM_100528 (5e-69)
Lipid Metabolism Gene Families	Undecaprenyl diphosphate synthase family	Mtr.50912.1.S1_s_at	NM_125444 (3e-11)
MYB	MYB3R- and R2R3- type MYB- encoding genes	Mtr.11740.1.S1_at	NM_125976 (2e-15)
NULL	Beta-hydroxyacyl-ACP dehydratase family	Mtr.42849.1.S1_at	NM_121054 (5e-11)
NULL	Nodulin-like protein family	Mtr.43508.1.S1_at	NM_102037 (1e-11)
NULL	MIP family	Mtr.3501.1.S1_s_at	NM_117838 (1e-09)
NULL	AAAP family	Mtr.17372.1.S1_at	NM_121498 (1e-23)
NULL	Nodulin-like protein family	Mtr.49343.1.S1_at	NM_120787 (8e-09)
NULL	MIP family	Mtr.17244.1.S1_at	NM_117838 (1e-09)
NULL	GRAS Proteins	Mtr.42711.1.S1_at	NM_101996 (1e-15)
Organic Solute Cotransporters	Similar to LeOPT1 family	Mtr.17372.1.S1_at	NM_121498 (1e-23)
Organic Solute Cotransporters	Putative cationic amino acid transporter family	Mtr.13100.1.S1_at	NM_118231 (7e-16)
Plant Cell Wall Biosynthesis Families	Glucan Synthase-like; AtGsl	Mtr.24870.1.S1_at	NM_100528 (5e-69)
Primary Pumps (ATPases) Gene Families	Plasma membrane H+-ATPase family	Mtr.26397.1.S1_s_at	NM_119165 (4e-148)
Primary Pumps (ATPases) Gene Families	Metal-transporting P-type ATPase family	Mtr.16117.1.S1_s_at	NM_105023 (1e-41)
Response Regulator	Response Regulator: B- Type	Mtr.43735.1.S1_at	NM_128075 (7e-15)
Transcription Factor	basic Helix-Loop-Helix (bHLH) Transcription Factor	Mtr.34737.1.S1_at	AF488561 (5e-27)
Transcription Factor	basic Helix-Loop-Helix (bHLH) Transcription Factor	Mtr.15416.1.S1_at	AF488576 (3e-10)
