# Supplementary material for: Genome-wide transcriptional analysis of super-embryogenic Medicago truncatula explant cultures
Source: BMC Plant Biol. 2008 Oct 27;8:110. doi: 10.1186/1471-2229-8-110 (PMC2605756; doi:10.1186/1471-2229-8-110)
Supplement: Additional file 5 — Transcription factors ≥ 2.0 fold differentially expressed, as predicted by homology relationship based on members of Database of Arabidopsis Transcription Factors. [file 1471-2229-8-110-S5.xls]

## Sheet: Comparisons
		Down		Up
TF family	On array	No.	P-value	No.	P-value
AP2/EREBP	140	1	0.126305
AUX/IAA	25	1	0.0237964
bHLH	277			5	0.00453783
C2C2-co-like	39			1	0.139742
C2C2-DOF	274			1	0.653536
C2H2	199	2	0.015854	2	0.178816
C3H	169			1	0.479572
EIL	6	1	0.00576243
GARP-ARR-B	19			1	0.0706941
GRAS	75			1	0.251415
MADS	54			1	0.188156
MYB	209			2	0.192647
WRKY	837	1	0.556404	6	0.105945

## Sheet: Up
TF family	Probe set identifier	Description
bHLH	Mtr.51379.1.S1_at	IMGAG|751.m00006 /FEA=mRNA /DEF=Basic helix-loop-helix dimerisation region bHLH; Helix-loop-helix DNA-binding AC123547.15.51 23761 31049 mth2-26n6 01/13/05
bHLH	Mtr.34737.1.S1_at	CX521818 /FEA=mRNA /DEF=
bHLH	Mtr.22003.1.S1_x_at	1578.m00040 /FEA=mRNA /DEF=AC124966.27 49336 47918 mth2-8i15 weakly similar to UP|Q8S996 (Q8S996) Glucosyltransferase-13 (Fragment)
bHLH	Mtr.22003.1.S1_at	1578.m00040 /FEA=mRNA /DEF=AC124966.27 49336 47918 mth2-8i15 weakly similar to UP|Q8S996 (Q8S996) Glucosyltransferase-13 (Fragment)
bHLH	Mtr.15416.1.S1_at	IMGAG|786.m00007 /FEA=mRNA /DEF=Basic helix-loop-helix dimerisation region bHLH; Helix-loop-helix DNA-binding AC125478.13.71 33874 35599 mth2-31i19 01/13/05
C2C2-co-like	Mtr.7513.1.S1_at	TC98539 /FEA=mRNA /DEF=homologue to UP|Q5Z6R0 (Q5Z6R0) Zinc finger protein-like, partial (10%)
C2C2-DOF	Mtr.24829.1.S1_at	1771.m00037 /FEA=mRNA /DEF=AC152818.10 24593 21961 mth2-85g12 weakly similar to TIGR_Ath1|At2g16670-GOpep .1 68409.m01723 retroelement pol polyprotein -related, partial (30%)
C2H2	Mtr.13378.1.S1_at	TC97844 /FEA=mRNA /DEF=homologue to UP|ZFP4_ARATH (Q39263) Zinc finger protein 4, partial (15%)
C2H2	Mtr.39393.1.S1_at	TC104789 /FEA=mRNA /DEF=similar to UP|ZFP4_ARATH (Q39263) Zinc finger protein 4, partial (33%)
C3H	Mtr.24065.1.S1_at	1712.m00032 /FEA=mRNA /DEF=AC148821.1 2619 3305 mth2-80k8 weakly similar to UP|Q9LS98 (Q9LS98) Similarity to RING zinc finger protein
GARP-ARR-B	Mtr.43735.1.S1_at	TC95950 /FEA=mRNA /DEF=similar to UP|Q94LW1 (Q94LW1) Response regulator 9, partial (26%)
GRAS	Mtr.42711.1.S1_at	TC112219 /FEA=mRNA /DEF=similar to PIR|E86347|E86347 scarecrow-like 1 protein F24J8.8 - Arabidopsis thaliana {Arabidopsis thaliana;} , partial (33%)
MADS	Mtr.47174.1.S1_at	1693.m00050 /FEA=mRNA /DEF=AC147014.22 116499 113507 mth2-164l15 weakly similar to UP|Q84MI3 (Q84MI3) MADS-box protein
MYB	Mtr.11740.1.S1_at	TC110913 /FEA=mRNA /DEF=similar to UP|O49746 (O49746) R2R3-MYB transcription factor, partial (36%)
MYB	Mtr.25945.1.S1_at	1471.m00029 /FEA=mRNA /DEF=AC149803.7 11977 13951 mth2-70e16 weakly similar to TAIR|gene:2165105-GOpep .1 68412.m06422 expressed protein contains similarity to Myb-related
WRKY	Mtr.7838.1.S1_at	AW690463 /FEA=mRNA /DEF=weakly similar to UP|Q84ZU6 (Q84ZU6) R 1 protein, partial (12%)
WRKY	Mtr.20947.1.S1_x_at	IMGAG|1134.m00019 /FEA=mRNA /DEF=Protein kinase; Serine/threonine protein kinase, active site; Tyrosine protein kinase; Protein kinase-like AC146775.8.191 65207 64167 mth2-95g14 01/13/05
WRKY	Mtr.47266.1.S1_at	1684.m00039 /FEA=mRNA /DEF=AC146784.21 82560 81015 mth2-172c4 weakly similar to UP|Q9M6E0 (Q9M6E0) DNA-binding protein 4 (Fragment)
WRKY	Mtr.20947.1.S1_at	IMGAG|1134.m00019 /FEA=mRNA /DEF=Protein kinase; Serine/threonine protein kinase, active site; Tyrosine protein kinase; Protein kinase-like AC146775.8.191 65207 64167 mth2-95g14 01/13/05
WRKY	Mtr.16158.1.S1_at	IMGAG|859.m00025 /FEA=mRNA /DEF=PAC motif; Protein kinase; PAS; Serine/threonine protein kinase; Tyrosine protein kinase; Protein kinase-like; PAS-associated, C-terminal; Serine/threonine protein kinase, active site AC135230.8.241 106794 114207 mth2-23e14 01/13/05
WRKY	Mtr.44364.1.S1_at	TC97217 /FEA=mRNA /DEF=similar to UP|Q9FGL5 (Q9FGL5) Receptor protein kinase, partial (18%)

## Sheet: Down
TF family	Probe set identifier	Description
AP2/EREBP	Mtr.41694.1.S1_s_at	TC109909 /FEA=mRNA /DEF=similar to GB|BAB08875.1|9758388|AB022212 AP2 domain transcription factor-like {Arabidopsis thaliana;} , partial (42%)
AUX/IAA	Mtr.22904.1.S1_s_at	1636.m00039 /FEA=mRNA /DEF=AC139745.17 55779 55044 mth2-17d15 weakly similar to UP|Q8RVH6 (Q8RVH6) Aux/IAA protein
C2H2	Mtr.11076.1.S1_at	TC108805 /FEA=mRNA /DEF=homologue to UP|O22086 (O22086) ZPT2-14, partial (39%)
C2H2	Mtr.538.1.S1_at	1447.m00049 /FEA=mRNA /DEF=AC146785.12 95008 96552 mth2-4h4 weakly similar to TAIR|gene:2197889-GOpep .1 68408.m02937 zinc-finger protein (ZPT4-4) -related similar to zinc-finger
EIL	Mtr.10439.1.S1_at	TC106784 /FEA=mRNA /DEF=similar to UP|Q8SA69 (Q8SA69) Transcription factor EIL1, partial (63%)
WRKY	Mtr.587.1.S1_at	1454.m00044 /FEA=mRNA /DEF=AC148154.14 42135 38237 mth2-17a6 weakly similar to UP|Q8W2C0 (Q8W2C0) Functional candidate resistance protein KR1
