# Supplementary material for: Genome-wide transcriptional analysis of super-embryogenic Medicago truncatula explant cultures
Source: BMC Plant Biol. 2008 Oct 27;8:110. doi: 10.1186/1471-2229-8-110 (PMC2605756; doi:10.1186/1471-2229-8-110)
Supplement: Additional file 6 — Comparison of gene expression between the embryogenic cultures and developing seeds. [file 1471-2229-8-110-S6.xls]

## Sheet: Up in both 2HA and Seed
Probe sets	2HA / Jemalong	Seed / Leaf	gene ID
Mtr.51379.1.S1_at	Up-regulated	Up-regulated	basic helix-loop-helix (bHLH) family protein
Mtr.10566.1.S1_at	Up-regulated	Up-regulated	unkown protein; putative phosphatase
Mtr.26397.1.S1_s_at	Up-regulated	Up-regulated	ATPase, E1-E2 type
Mtr.43735.1.S1_at	Up-regulated	Up-regulated	Response regulator 9
Mtr.10023.1.S1_at	Up-regulated	Up-regulated	unnamed protein; SCPL25 (serine carboxypeptidase-like 25)
Mtr.38330.1.S1_at	Up-regulated	Up-regulated	unkown protein
Mtr.13241.1.S1_at	Up-regulated	Up-regulated	unnamed protein; GDSL-motif lipase
Mtr.18491.1.S1_at	Up-regulated	Up-regulated	unknown protein
Mtr.10375.1.S1_at	Up-regulated	Up-regulated	Peroxidase 3
Mtr.11717.1.S1_at	Up-regulated	Up-regulated	unnamed protein; nodulin MtN21
Mtr.41025.1.S1_at	Up-regulated	Up-regulated	MtN3 protein-like
Mtr.35655.1.S1_at	Up-regulated	Up-regulated	unkown protein
Mtr.49305.1.S1_at	Up-regulated	Up-regulated	fatty acid elongase
Mtr.14656.1.S1_at	Up-regulated	Up-regulated	hypothetical protein
Mtr.10439.1.S1_at	Down-regulated	Down-regulated
Mtr.5635.1.S1_at	Down-regulated	Down-regulated
Mtr.12742.1.S1_at	Down-regulated	Down-regulated
Mtr.43627.1.S1_at	Down-regulated	Down-regulated
Mtr.37859.1.S1_at	Down-regulated	Down-regulated
Mtr.33691.1.S1_at	Down-regulated	Down-regulated
Mtr.4966.1.S1_s_at	Down-regulated	Up-regulated
Mtr.2634.1.S1_at	Down-regulated	Up-regulated
Mtr.38267.1.S1_at	Down-regulated	Up-regulated
Mtr.48875.1.S1_at	Down-regulated	Up-regulated
Mtr.31015.1.S1_at	Down-regulated	Up-regulated
Mtr.45162.1.S1_at	Down-regulated	Up-regulated
Mtr.12271.1.S1_at	Down-regulated	Up-regulated
Mtr.18380.1.S1_at	Up-regulated	Down-regulated
Mtr.13579.1.S1_at	Up-regulated	Down-regulated
Mtr.35816.1.S1_at	Up-regulated	Down-regulated
Mtr.13378.1.S1_at	Up-regulated	Down-regulated
Mtr.41305.1.S1_at	Up-regulated	Down-regulated
Mtr.38219.1.S1_at	Up-regulated	Down-regulated
Mtr.23143.1.S1_at	Up-regulated	Down-regulated
Mtr.8957.1.S1_at	Up-regulated	Down-regulated
Mtr.37363.1.S1_at	Up-regulated	Down-regulated
Mtr.20438.1.S1_at	Up-regulated	Down-regulated
Mtr.23637.1.S1_x_at	Up-regulated	Down-regulated
Mtr.34604.1.S1_at	Up-regulated	Down-regulated
Mtr.7513.1.S1_at	Up-regulated	Down-regulated
Mtr.25945.1.S1_at	Up-regulated	Down-regulated
Mtr.47174.1.S1_at	Up-regulated	Down-regulated
Mtr.31794.1.S1_s_at	Up-regulated	Down-regulated
Mtr.10992.1.S1_at	Up-regulated	Down-regulated
Mtr.7838.1.S1_at	Up-regulated	Down-regulated
Mtr.46164.1.S1_s_at	Up-regulated	Down-regulated
Mtr.44600.1.S1_at	Up-regulated	Down-regulated
Mtr.8501.1.S1_s_at	Up-regulated	Down-regulated
Mtr.9487.1.S1_at	Up-regulated	Down-regulated
Mtr.39393.1.S1_at	Up-regulated	Down-regulated
Mtr.38697.1.S1_at	Up-regulated	Down-regulated
Mtr.31198.1.S1_at	Up-regulated	Down-regulated
Mtr.43797.1.S1_at	Up-regulated	Down-regulated
Mtr.33655.1.S1_at	Up-regulated	Down-regulated
Mtr.17244.1.S1_at	Up-regulated	Down-regulated
Mtr.6756.1.S1_at	Up-regulated	Down-regulated
Mtr.45489.1.S1_at	Up-regulated	Down-regulated
Mtr.44047.1.S1_at	Up-regulated	Down-regulated
Mtr.43098.1.S1_at	Up-regulated	Down-regulated
Mtr.12856.1.S1_at	Up-regulated	Down-regulated
Mtr.44363.1.S1_at	Up-regulated	Down-regulated
Mtr.43005.1.S1_at	Up-regulated	Down-regulated
Mtr.4710.1.S1_s_at	Up-regulated	Down-regulated
Mtr.45470.1.S1_s_at	Up-regulated	Down-regulated
Mtr.40769.1.S1_at	Up-regulated	Down-regulated
Mtr.43044.1.S1_at	Up-regulated	Down-regulated
Mtr.17361.1.S1_at	Up-regulated	Down-regulated
Mtr.42034.1.S1_at	Up-regulated	Down-regulated
Mtr.5939.1.S1_s_at	Up-regulated	Down-regulated
Mtr.44281.1.S1_at	Up-regulated	Down-regulated
Mtr.22161.1.S1_at	Up-regulated	Down-regulated
Mtr.4934.1.S1_s_at	Up-regulated	Down-regulated
Mtr.38810.1.S1_at	Up-regulated	Down-regulated
Mtr.12428.1.S1_at	Up-regulated	Down-regulated
Mtr.8959.1.S1_at	Up-regulated	Down-regulated
Mtr.11391.1.S1_at	Up-regulated	Down-regulated
Mtr.51652.1.S1_at	Up-regulated	Down-regulated
Mtr.48892.1.S1_at	Up-regulated	Down-regulated
Mtr.38422.1.S1_at	Up-regulated	Down-regulated
Mtr.7604.1.S1_at	Up-regulated	Down-regulated
Mtr.8427.1.S1_at	Up-regulated	Down-regulated
Mtr.27591.1.S1_at	Up-regulated	Down-regulated
Mtr.13167.1.S1_at	Up-regulated	Down-regulated
Mtr.44591.1.S1_at	Up-regulated	Down-regulated
Mtr.50900.1.S1_at	Up-regulated	Down-regulated
Mtr.51607.1.S1_at	Up-regulated	Down-regulated
Mtr.29662.1.S1_at	Up-regulated	Down-regulated
Mtr.34737.1.S1_at	Up-regulated	Down-regulated
Mtr.40711.1.S1_at	Up-regulated	Down-regulated
Mtr.50819.1.S1_s_at	Up-regulated	Down-regulated
Mtr.43150.1.S1_at	Up-regulated	Down-regulated
Mtr.16158.1.S1_at	Up-regulated	Down-regulated
Mtr.36842.1.S1_s_at	Up-regulated	Down-regulated
Mtr.24396.1.S1_at	Up-regulated	Down-regulated
Mtr.42849.1.S1_at	Up-regulated	Down-regulated
Mtr.3501.1.S1_s_at	Up-regulated	Down-regulated

## Sheet: Down in both 2HA and Seed
Probe sets	2HA / Jemalong	Seed / Leaf	gene ID
Mtr.51379.1.S1_at	Up-regulated	Up-regulated
Mtr.10566.1.S1_at	Up-regulated	Up-regulated	unkown protein; putative phosphatase
Mtr.26397.1.S1_s_at	Up-regulated	Up-regulated	ATPase, E1-E2 type
Mtr.43735.1.S1_at	Up-regulated	Up-regulated	Response regulator 9
Mtr.10023.1.S1_at	Up-regulated	Up-regulated	unnamed protein; SCPL25 (serine carboxypeptidase-like 25)
Mtr.38330.1.S1_at	Up-regulated	Up-regulated	unkown protein
Mtr.13241.1.S1_at	Up-regulated	Up-regulated	unnamed protein; GDSL-motif lipase
Mtr.18491.1.S1_at	Up-regulated	Up-regulated	unknown protein
Mtr.10375.1.S1_at	Up-regulated	Up-regulated	Peroxidase 3
Mtr.11717.1.S1_at	Up-regulated	Up-regulated	unnamed protein; nodulin MtN21
Mtr.41025.1.S1_at	Up-regulated	Up-regulated	MtN3 protein-like
Mtr.35655.1.S1_at	Up-regulated	Up-regulated	unkown protein
Mtr.49305.1.S1_at	Up-regulated	Up-regulated	fatty acid elongase
Mtr.14656.1.S1_at	Up-regulated	Up-regulated	hypothetical protein
Mtr.10439.1.S1_at	Down-regulated	Down-regulated	Transcription factor EIL1
Mtr.5635.1.S1_at	Down-regulated	Down-regulated	H(+)-transporting ATPase
Mtr.12742.1.S1_at	Down-regulated	Down-regulated	Snakin-like cysteine rich protein
Mtr.43627.1.S1_at	Down-regulated	Down-regulated	hypothetical protein
Mtr.37859.1.S1_at	Down-regulated	Down-regulated	Patatin-like phospholipase
Mtr.33691.1.S1_at	Down-regulated	Down-regulated	thaumatin-like protein
Mtr.4966.1.S1_s_at	Down-regulated	Up-regulated
Mtr.2634.1.S1_at	Down-regulated	Up-regulated
Mtr.38267.1.S1_at	Down-regulated	Up-regulated
Mtr.48875.1.S1_at	Down-regulated	Up-regulated
Mtr.31015.1.S1_at	Down-regulated	Up-regulated
Mtr.45162.1.S1_at	Down-regulated	Up-regulated
Mtr.12271.1.S1_at	Down-regulated	Up-regulated
Mtr.18380.1.S1_at	Up-regulated	Down-regulated
Mtr.13579.1.S1_at	Up-regulated	Down-regulated
Mtr.35816.1.S1_at	Up-regulated	Down-regulated
Mtr.13378.1.S1_at	Up-regulated	Down-regulated
Mtr.41305.1.S1_at	Up-regulated	Down-regulated
Mtr.38219.1.S1_at	Up-regulated	Down-regulated
Mtr.23143.1.S1_at	Up-regulated	Down-regulated
Mtr.8957.1.S1_at	Up-regulated	Down-regulated
Mtr.37363.1.S1_at	Up-regulated	Down-regulated
Mtr.20438.1.S1_at	Up-regulated	Down-regulated
Mtr.23637.1.S1_x_at	Up-regulated	Down-regulated
Mtr.34604.1.S1_at	Up-regulated	Down-regulated
Mtr.7513.1.S1_at	Up-regulated	Down-regulated
Mtr.25945.1.S1_at	Up-regulated	Down-regulated
Mtr.47174.1.S1_at	Up-regulated	Down-regulated
Mtr.31794.1.S1_s_at	Up-regulated	Down-regulated
Mtr.10992.1.S1_at	Up-regulated	Down-regulated
Mtr.7838.1.S1_at	Up-regulated	Down-regulated
Mtr.46164.1.S1_s_at	Up-regulated	Down-regulated
Mtr.44600.1.S1_at	Up-regulated	Down-regulated
Mtr.8501.1.S1_s_at	Up-regulated	Down-regulated
Mtr.9487.1.S1_at	Up-regulated	Down-regulated
Mtr.39393.1.S1_at	Up-regulated	Down-regulated
Mtr.38697.1.S1_at	Up-regulated	Down-regulated
Mtr.31198.1.S1_at	Up-regulated	Down-regulated
Mtr.43797.1.S1_at	Up-regulated	Down-regulated
Mtr.33655.1.S1_at	Up-regulated	Down-regulated
Mtr.17244.1.S1_at	Up-regulated	Down-regulated
Mtr.6756.1.S1_at	Up-regulated	Down-regulated
Mtr.45489.1.S1_at	Up-regulated	Down-regulated
Mtr.44047.1.S1_at	Up-regulated	Down-regulated
Mtr.43098.1.S1_at	Up-regulated	Down-regulated
Mtr.12856.1.S1_at	Up-regulated	Down-regulated
Mtr.44363.1.S1_at	Up-regulated	Down-regulated
Mtr.43005.1.S1_at	Up-regulated	Down-regulated
Mtr.4710.1.S1_s_at	Up-regulated	Down-regulated
Mtr.45470.1.S1_s_at	Up-regulated	Down-regulated
Mtr.40769.1.S1_at	Up-regulated	Down-regulated
Mtr.43044.1.S1_at	Up-regulated	Down-regulated
Mtr.17361.1.S1_at	Up-regulated	Down-regulated
Mtr.42034.1.S1_at	Up-regulated	Down-regulated
Mtr.5939.1.S1_s_at	Up-regulated	Down-regulated
Mtr.44281.1.S1_at	Up-regulated	Down-regulated
Mtr.22161.1.S1_at	Up-regulated	Down-regulated
Mtr.4934.1.S1_s_at	Up-regulated	Down-regulated
Mtr.38810.1.S1_at	Up-regulated	Down-regulated
Mtr.12428.1.S1_at	Up-regulated	Down-regulated
Mtr.8959.1.S1_at	Up-regulated	Down-regulated
Mtr.11391.1.S1_at	Up-regulated	Down-regulated
Mtr.51652.1.S1_at	Up-regulated	Down-regulated
Mtr.48892.1.S1_at	Up-regulated	Down-regulated
Mtr.38422.1.S1_at	Up-regulated	Down-regulated
Mtr.7604.1.S1_at	Up-regulated	Down-regulated
Mtr.8427.1.S1_at	Up-regulated	Down-regulated
Mtr.27591.1.S1_at	Up-regulated	Down-regulated
Mtr.13167.1.S1_at	Up-regulated	Down-regulated
Mtr.44591.1.S1_at	Up-regulated	Down-regulated
Mtr.50900.1.S1_at	Up-regulated	Down-regulated
Mtr.51607.1.S1_at	Up-regulated	Down-regulated
Mtr.29662.1.S1_at	Up-regulated	Down-regulated
Mtr.34737.1.S1_at	Up-regulated	Down-regulated
Mtr.40711.1.S1_at	Up-regulated	Down-regulated
Mtr.50819.1.S1_s_at	Up-regulated	Down-regulated
Mtr.43150.1.S1_at	Up-regulated	Down-regulated
Mtr.16158.1.S1_at	Up-regulated	Down-regulated
Mtr.36842.1.S1_s_at	Up-regulated	Down-regulated
Mtr.24396.1.S1_at	Up-regulated	Down-regulated
Mtr.42849.1.S1_at	Up-regulated	Down-regulated
Mtr.3501.1.S1_s_at	Up-regulated	Down-regulated
